# Supplementary material for: Měnglà Virus VP40 Localizes to the Nucleus and Impedes the RIG-I Signaling Pathway
Source: Viruses. 2025 Aug 5;17(8):1082. doi: 10.3390/v17081082 (PMC12390687; doi:10.3390/v17081082)
Supplement: Supplementary file 1 [file viruses-17-01082-s001.zip]

Archive with 1 entries (1 files):
- viruses-3774275-supplementary.pdf
